# Supplementary material for: Adoption and Initial Implementation of a National Integrated Care Programme for Diabetes: A Realist Evaluation
Source: Int J Integr Care. 2022 Jul 14;22(3):3. doi: 10.5334/ijic.5815 (PMC9284993; doi:10.5334/ijic.5815)
Supplement: Additional Files. — Additional Files 1 to 6. [file ijic-22-3-5815-s1.zip]

Archive with 14 entries (14 files):
- s1-ijic-5815_riordan/5815-21601-1-SP.png
- s1-ijic-5815_riordan/file1-ijic-5815_riordan.docx
- s1-ijic-5815_riordan/file1-ijic-5815_riordan.pdf
- s1-ijic-5815_riordan/file2-ijic-5815_riordan.docx
- s1-ijic-5815_riordan/file2-ijic-5815_riordan.pdf
- s1-ijic-5815_riordan/file3-ijic-5815_riordan.docx
- s1-ijic-5815_riordan/file3-ijic-5815_riordan.pdf
- s1-ijic-5815_riordan/file4-ijic-5815_riordan.docx
- s1-ijic-5815_riordan/file4-ijic-5815_riordan.pdf
- s1-ijic-5815_riordan/file5-ijic-5815_riordan.docx
- s1-ijic-5815_riordan/file5-ijic-5815_riordan.pdf
- s1-ijic-5815_riordan/file6-ijic-5815_riordan.docx
- s1-ijic-5815_riordan/file6-ijic-5815_riordan.pdf
- s1-ijic-5815_riordan/Ref-ijic-5815_riordan.docx
